# Supplementary material for: Two-dimensional fruit quality factors and soil nutrients reveals more favorable topographic plantation of Xinjiang jujubes in China
Source: PLoS One. 2019 Oct 18;14(10):e0222567. doi: 10.1371/journal.pone.0222567 (PMC6799912; doi:10.1371/journal.pone.0222567)
Supplement: S1 Table — This table contains original information on the location, soil nutrient contents and fruit quality factors of the samples. (XLSX) [file pone.0222567.s001.xlsx]

## Sheet: Geographical information
	Longitude	Latitude	Height (m)
Bachu	39°11′57″	77°39′06″	1165
Kuqa	41°36′46.83″	82°50′48.18″	1021.2
Xayar	41°21′44.43″	82°37′22.67″	986.2
Makit	38°58′41.4″	77°38′18.8″	1149
Zepu	38°06′30.9″	77°05′41.8″	1336
Jiashi	39°41′26.7″	77°13′43.9″	1172
Aksu	40°58′02.89″	80°07′00.95″	1071.4
Awat	40°39′45.75″	80°21′28.30″	1053.8
Yutian	36°49′59.9196″	81°33′17.2656″	1388.78
Kunyu	37°16′2.6328″	79°18′55.8144″	1265.33
Qira	36°58′24.0888″	80°48′9.702″	1372.4

## Sheet: soil nutrient contents
Number	Sample orchards	Total P（g/kg）	Total N (g/kg)	OM（g/kg）	Available P (mg/kg)	Alkaline N(mg/kg)	Quick K (mg/kg)
1	Bachu	0.685786	0.7225	10.4935	14.8489	69.2587	150.333
2	Bachu	0.802983	1.083	12.9161	19.2879	58.8175	180.333
3	Bachu	0.647641	0.956	9.96775	17.3654	55.3086	196.667
4	Bachu	0.596943	0.661	10.0964	17.5183	63.0622	201.667
5	Bachu	0.66569	0.896564	11.8125	15.1546	62.8665	183.5
6	Kuqa	0.745374	0.7205	9.19791	38.3975	86.4939	150.521
7	Kuqa	1.11797	0.9425	11.7278	43.2973	82.3014	293.667
8	Kuqa	0.87	0.76	8.4253	34.25	68.54	241.654
9	Kuqa	0.622255	0.54	6.37179	29.9613	78.7075	291.667
10	Kuqa	0.756492	0.62	7.27204	34.8943	71.6223	186.667
11	Xayar	0.700696	0.6525	7.85063	8.15003	57.2081	170
12	Xayar	0.594385	0.5695	7.35558	6.52067	53.7294	164.863
13	Xayar	0.584882	0.5445	7.21429	11.1679	62.85	162.827
14	Xayar	0.620102	0.600124	7.79565	15.4201	71.0012	172.617
15	Xayar	0.519563	0.5015	7.30667	24.6005	89.8004	168.288
16	Makit	0.545789	0.7485	10.3458	58.9444	71.7591	163.151
17	Makit	0.787002	0.7745	10.7684	32.3026	75.3375	212.808
18	Makit	1.30498	0.846	15.1894	66.8063	146.934	284.726
19	Makit	0.636405	0.682	10.9653	17.403	75.3413	245.342
20	Makit	0.841223	0.759	12.7401	35.9438	68.1753	344.658
21	Zepu	0.830449	0.62	11.3065	31.9968	78.8961	217.945
22	Zepu	0.759455	0.5345	9.15047	10.431	60.9185	156.301
23	Zepu	0.866635	0.6835	11.5731	49.8283	107.835	188.836
24	Zepu	0.766294	0.635	11.3408	29.3574	71.7825	223.082
25	Zepu	0.831222	0.603	10.661	32.823	71.6126	142.603
26	Jiashi	0.805233	1.115	16.365	38.0384	114.42	122.055
27	Jiashi	0.74849	1.11	15.2333	37.0941	114.999	192.26
28	Jiashi	0.712445	0.7812	10.4732	31.0217	57.169	185.411
29	Jiashi	0.845161	0.727	11.2826	48.1985	62.3114	140.616
30	Jiashi	0.82	0.65	12.09	42.34	80.9749	147.586
31	Aksu	0.632184	0.767	11.3021	33.4906	96.8472	153.929
32	Aksu	0.61538	0.7735	12.0197	11.3709	57.4797	146.786
33	Aksu	0.605169	0.323	4.8973	13.1308	43.0479	159.286
34	Aksu	0.607578	0.671167	7.41259	23.4208	62.6866	150.536
35	Aksu	0.625547	0.571213	11.3985	15.2365	68.867	156.122
36	Awat	0.697956	0.602337	10.6642	25.85	61.0204	218.214
37	Awat	0.64013	0.425	7.77395	15.7628	43.4087	100.929
38	Awat	0.651152	0.73213	10.1505	22.5355	68.2273	230.714
39	Awat	0.619532	0.43564	9.74373	13.653	46.6837	171.786
40	Awat	0.627192	0.372125	7.08311	13.2003	49.835	152.911
41	Yutian	0.599226	0.5975	3.94987	21.0635	134.396	261.071
42	Yutian	0.688965	0.365	1.91516	40.7555	46.7231	330.714
43	Yutian	0.534207	0.327	1.92647	14.6918	82.566	252.143
44	Yutian	0.657781	0.471	3.39961	43.0129	71.7823	180.714
45	Yutian	0.711637	0.0245	2.00338	87.9644	39.4534	496.786
46	Kunyu	0.581253	0.0125	2.38092	17.6823	176.039	350.357
47	Kunyu	0.484581	0.0165	1.55468	9.04745	68.102	165.667
48	Kunyu	0.504564	0.0115	2.54476	9.74651	68.2399	212.333
49	Kunyu	0.587355	0.4085	3.17041	15.7076	174.009	414
50	Kunyu	0.683452	0.365	2.56565	26.9105	103.981	224
51	Qira	0.68398	0.561	4.26968	21.9046	28.6772	97.3333
52	Qira	0.641343	0.4955	4.89566	11.9384	46.6872	127.333
53	Qira	0.647197	0.536	7.09318	11.6827	46.637	135.667
54	Qira	0.655833	0.4435	6.402	10.3401	50.2817	137.333
55	Qira	0.764465	0.4265	5.88914	23.2244	39.5036	124

## Sheet: Fruit quality factors
Number	Sample orchards	P (mg/g)	Total triterpenoids (mg/g)	Soluble solids (%)	Polysaccharide (mg/g)	CAMP（μg/g）
1	Bachu	1.11984	17.3987	48.49	163.91	626.493
2	Bachu	1.32231	18.1092	44.895	72.1919	540.303
3	Bachu	1.19403	15.1865	45.005	130.547	530.369
4	Bachu	0.966851	12.9793	63.085	212.97	515.67
5	Bachu	1.05048	13.2259	56.99	529.565	576.794
6	Kuqa	1.28125	21.577	34.73	169.317	388.994
7	Kuqa	0.981595	19.596	37.1213	163.084	385.264
8	Kuqa	1.2687	21.1503	36.96	141.247	483.648
9	Kuqa	1.15789	20.3679	35.035	136.034	527.13
10	Kuqa	1.37755	18.5067	35.87	153.194	579.565
11	Xayar	1.18227	21.5203	38.83	111.499	560.3
12	Xayar	1.16711	21.2429	34.565	139.238	572.058
13	Xayar	1.35593	16.4927	33.995	50.1871	637.009
14	Xayar	1.16095	14.1575	34.52	49.8877	464.866
15	Xayar	1.40921	19.7232	37.77	39.1991	436.758
16	Makit	1.34409	14.1818	35.57	41.9403	662.5
17	Makit	1.24668	20.3476	48.745	47.2652	800.715
18	Makit	1.20879	16.4326	36.15	85.1517	662.798
19	Makit	1.04012	11.8954	57.765	313.124	577.845
20	Makit	1.39767	12.541	55.505	215.356	750.818
21	Zepu	0.941337	13.5638	55.81	206.754	577.526
22	Zepu	1.20083	19.7442	46.04	397.739	639.633
23	Zepu	1.22951	18.7156	45.49	209.837	592.711
24	Zepu	1.32231	16.8999	50.43	196.59	598.983
25	Zepu	1.06061	30.7219	38.37	268.059	641.622
26	Jiashi	1.42857	17.1188	45.9	162.177	628.982
27	Jiashi	1.25	16.6919	45.29	222.135	521.98
28	Jiashi	1.13793	14.1769	55.41	143.426	595.329
29	Jiashi	1.26812	9.42688	53.715	315.296	567.796
30	Jiashi	1.09772	13.7301	59.14	293.456	703.949
31	Aksu	1.34539	14.4508	38.64	170.775	564.15
32	Aksu	1.11857	13.9	42.075	202.59	703.985
33	Aksu	1.12867	14.0623	41.12	168.517	638.074
34	Aksu	1.25326	16.4437	33.2	113.96	750.803
35	Aksu	1.27125	14.28	38.41	178.356	653
36	Awat	1.06557	23.7109	46.72	144.857	578.513
37	Awat	1.29032	20.2607	39.68	109.581	611.283
38	Awat	1.33172	14.6553	42.88	105.19	613.421
39	Awat	1.21294	13.9587	37.66	114.995	607.464
40	Awat	2.33261	15.4095	45.975	257.111	547.423
41	Yutian	1.46739	8.76656	62.79	127.1	676.433
42	Yutian	1.45663	8.85383	55.16	223.261	670.954
43	Yutian	1.23567	9.64759	60.405	170.927	736.934
44	Yutian	1.35693	10.5337	62.735	297.891	740.299
45	Yutian	1.34588	13.5293	64.57	536.737	688.566
46	Kunyu	1.01108	6.95628	60.69	408.915	224.61
47	Kunyu	1.21726	9.86288	57.6	157.349	624.76
48	Kunyu	1.25174	12.0505	52.975	154.633	752.402
49	Kunyu	1.33423	8.86871	53.83	116.069	652.146
50	Kunyu	1.13325	11.7789	51.33	336.985	700.626
51	Qira	1.34831	14.1952	51.58	503.382	582.818
52	Qira	1.23711	17.1245	52.375	316.606	701.295
53	Qira	1.20219	13.0987	49.52	200.583	591.94
54	Qira	1.06272	14.4373	48.65	170.192	574.889
55	Qira	1.28487	15.6399	51.495	211.03	585.417
